# Supplementary material for: Efficacy and security of traditional Chinese medicine in the treatment of perimenopausal insomnia in the Chinese population: a systematic review and meta-analysis of randomized controlled trials
Source: Front Neurol. 2026 Feb 19;17:1749660. doi: 10.3389/fneur.2026.1749660 (PMC12960152; doi:10.3389/fneur.2026.1749660)
Supplement: Supplementary file 6 [file Table_5.xlsx]

## Sheet: Sheet1
Study_ID	Group	Region	Diagnostic criteria for perimenopause	Diagnostic criteria for insomnia	Experimental Treatment	Control Treatment	Sample_Size(E)	Sample_Size(C)	Age(years, E/C)	Outcome Measures	Duration	N_of_OE(E)	N_of_OE(C)	PSQI(E)	PSQI_SD(E)	PSQI(C)	PSQI_SD(C)	E2(E)	E2_SD(E)	E2(C)	E2_SD(C)	FSH(E)	FSH_SD(E)	FSH(C)	FSH_SD(C)	LH(E)	LH_SD(E)	LH(C)	LH_SD(C)	Adverse_N(E)	Adverse_N(C)	KMI(E)	KMI_SD(E)	KMI(C)	KMI_SD(C)	TCM(E)	TCM_SD(E)	TCM(C)	TCM_SD(C)	SAS(E)	SAS_SD(E)	SAS(C)	SAS_SD(C)	SDS(E)	SDS_SD(E)	SDS(C)	SDS_SD(C)
Li2025	TCM vs WM	Zhejiang	Obstetrics and Gynaecology(2000), Chinese Obstetrics and Gynaecology(1999),Guiding Principles for Clinical Research of New Traditional Chinese Medicines(2002)	DSM-5(2018)	Modified Suanzaoren Decoction	Lorazepam	40	38	48.95±2.45/47.82±2.87	①②③	4 weeks	38	30	8.19	1.59	9.54	1.67													4	9
Qiao2024a	TCM vs WM	Henan	Obstetrics and Gynaecology-8(2018)	Chinese Guidelines for the Diagnosis and Treatment of Adult Insomnia (2017)	Kuntai Capsule	Femara	30	30	47.9±2.3/47.0±2.4	①②③④⑤⑥⑩	12 weeks	22	21	4	0.4	4	0.4	61	6	60	5	57.2	5.9	58.8	6.1	25.4	4.8	24.2	4.2	1	1													48.3	5	47.1	3.8
Liu2019	TCM vs WM	Beijing	Not mentioned	CCMD-3(2001)	Chaihu Guizhi Longgu Muli Decoction combined with Ganmai Dazao Decoction	Estazolam	68	68	51±4/50±4	①②③⑦⑧⑨⑩	4 weeks	61	52	6.4	1.7	8.6	1.7													4	18	13	6	16	6	7.6	2.8	9.5	2.8	54	6	59	6	55	5	61	6
Yao2018	TCM vs WM	Zhejiang	Obstetrics and Gynaecology-6(2004)	CCMD-3(2001)	Self-formulated Zishen Jieyu Ningxin Formula	Estazolam	60	53	48.5±5.2/49.0±6.0	①②③④⑤⑥⑧	8 weeks	55	39	7.05	1.3	9.96	6.51	55.34	23.25	39.5	31.53	35.15	21.77	60.32	31.76	29.39	10.32	33.21	15.07	0	4					3.85	1.16	9.67	1.69
Sun2024	TCM vs WM	Sichuan	Obstetrics and Gynaecology(2013)	CCMD-3(2001)	Suanzaoren Decoction combined with Xiaoyao San	Alprazolam	30	30	48.97±2.83/49.07±2.07	①②③⑥	4 weeks	27	23	7.47	1.85	9.73	2.36	25.21	3.87	20.97	2.16									3	11
Zhang2021	TCM vs WM	Beijing	NICE guidance	TCM Diagnostic & Eficacy Slandards (2017), CCMD-3(2001)	Liandi Jiaotai Formula	Lorazepam	30	30	51.9±2.4/52.3±2.5	①②③⑦⑩	8 weeks	27	23	9.27	2.82	13.87	2.67													2	11	22.43	9.94	34.03	13.28									42.37	9.9	44.07	9.9
Zhu2018	TCM vs WM	Anhui	Guiding Principles for Clinical Research of New Traditional Chinese Medicines(2002)	DSM-5(2018)	Buxin Xiaoyao Yin	Zopiclone	31	31	48.6±4.9/48.3±4.8	①②③	4 weeks	26	23	9.19	3.82	9.65	4.34													2	18
Du2017a	TCM vs WM	Tianjin	Not mentioned	Clinical Diagnosis and Treatment Protocols for Psychiatric Disorders(2010)	Modified Wumei Pill	Estazolam	41	41	49.76±3.05/50.45±3.19	②③⑤⑥⑦	4 weeks			7.49	3.01	9.4	2.48	37.29	3.64	26.63	3.85	56.25	10.66	75.63	16.27					4	26	13.29	3.98	22.68	4.39
Wang2023	TCM vs WM	Beijing	Chinese Obstetrics and Gynecology(2011), Guiding Principles for Clinical Research of New Traditional Chinese Medicines(2002)	International Classification of Traditional Medicine – Diagnostic Concepts for Sleep Disorders(2016)	Liuwei Dihuang Tang combined with Xiaoyao San	Estrogen and Progesterone	30	30	48.87±3.85/48.33±3.35	①③⑤⑥⑦⑧	3 months	28	27	6.27	1.7	6.6	1.71	63.73	26.4	64.73	40.96	22.73	9.43	19.59	11.67							13.17	3.41	6.03	3.52	6.76	5.14	13.2	7.2
Xiao2025	TCM vs WM	Henan	Not mentioned	CCMD-3(2001)	Chaihu Jia Longgu Muli Decoction	Zopiclone plus Paroxetine Hydrochloride Tablets	410	410	52.10±2.01/51.82±2.13	①②③⑧	4 weeks	353	300	7.34	1.72	9.37	2.73																			8.81	1.5	15.77	1.36
Mao2020	TCM vs WM	Zhejiang	Obstetrics and Gynaecology-8(2018)	CCMD-3(2001)	Huanglian Ejiao Decoction	Alprazolam	45	45	50.82±3.26/50.30±3.41	①④⑤⑥	1 month	43	37					29.06	1.75	27.31	1.69	31.58	5.4	36.27	6.14	24.35	2.07	26.73	2.14
Mo2024	TCM vs WM	Henan	Obstetrics and Gynaecology-8(2018), TCM Gynecology(2016)	CCMD-3(2001)	Chai Shao Yangxue Jieyu Decoction	Estazolam	45	44	49.43±3.02/49.56±3.19	①④⑤⑥	12 weeks	42	30					30.86	3.35	26.7	2.72	32.09	3.16	36.98	3.9	22.62	2.23	28.33	2.7
Xie2022	TCM vs WM	Jiangsu	Not mentioned	TCM Diagnostic & Eficacy Slandards (2017), CCMD-3(2001)	Chaihu Guizhi Longgu Muli Decoction	Estazolam	30	30	52.1±4.2/51.5±3.3	①③⑦⑧⑨⑩	4 weeks	28	24	6.2	1.7	8.4	2.2															12.8	4.4	16.5	5.4	9.8	1.7	12.2	2.1	52.8	4.8	59.3	5.1	53.9	5.2	60.4	5.6
Jia2023	TCM vs WM	Beijing	Not mentioned	CCMD-3(2001)	Gengxin Decoction	Zopiclone	20	17	47.65±3.83/49.71±3.84	①③⑦⑧	4 weeks	20	16	7.35	1.09	7.82	1.24															13.2	4.24	17.65	3.53	7.5	1.93	9.06	0.97
Qian2017	TCM vs WM	Zhejiang	Obstetrics and Gynaecology-8(2018), TCM Gynecology(2016)	CCMD-3(2001)	Danzhi Xiaoyao Pill combined with Kuntai Capsule	Estazolam	120	80	45.16±3.86/46.07±2.89	①②③⑦	30 days	111	60	7.11	2.43	11.7	2.11															23.9	3.04	32.07	3.93
Chen2015a	TCM vs WM	Hubei	TCM Gynecology(2002)	CCMD-3(2001)	Huanglian Ejiao Decoction	Alprazolam	28	30	46.07±3.50/47.03±3.84	①④⑤⑥	30 days	18	25					43.88	11.44	34.08	24.3	39.06	20.06	48.8	25.76	34.53	11.7	35.99	14.24
Qi2019	TCM vs WM	Zhejiang	Obstetrics and Gynaecology(2013), TCM Gynecology(2016)	CCMD-3(2001)	Zishen Ningshen Decoction	Estazolam and Gamma-oryzanol	48	47	49.4±4.1/49.6±4.3	①②③④⑤⑥⑦⑧	8 weeks	43	33	4.56	1.13	7.38	2.24	43.48	8.31	32.14	6.74	35.48	8.43	43.4	9.65	4.43	8.21	38.34	9.54	0	5	8.28	2.38	13.94	3.45	9.28	3.45	15.73	4.2
Chen2018	TCM+WM vs WM	Guangdong	Not mentioned	ICD-10	Guanlong Compound combined with Eszopiclone	Zopiclone	26	26	49.04±2.91/48.31±2.45	②③④⑤⑥	2 months			7.31	2.06	11.54	1.24	55.96	11.3	39.42	13.95	14.06	7.56	17.77	8.65	6.58	2.76	10.85	5.47	5	7
Chen2024	TCM+WM vs WM	Zhejiang	Chinese Obstetrics and Gynecology(2014)	CCMD-3(2001)	Guipi Tang combined with Estazolam Tablets	Estazolam	30	30	48.23±3.16/48.15±3.26	①②③④⑤⑥	8 weeks	29	23	6.42	1.25	10.36	1.47	56.18	9.74	51.62	9.17	37.93	6.14	43.79	8.72	26.08	4.92	31.05	4.03	1	6
Chen2024	TCM+WM vs WM	Fujian	International Clinical Practice Guideline of Chinese Medicine ClimactericSyndrome (2020-10-11)	CCMD-3(2001)	Kuntai Capsule combined with Estrogen and Progesterone	Estrogen and Progesterone	41	41	50.15±3.1/50.23±3.2	①③④⑤⑥⑦	3 months	39	30	4.11	0.16	6.69	1	23.14	6.4	17.48	5.1	29.24	6.1	33.39	8.5	17.11	3.5	22.91	3.4			26.45	4.3	40.45	5.67
Dou2023	TCM+WM vs WM	Henan	TCM Diagnostic Criteria and Efficacy Evaluation Standards(2012)	CCMD-3(2001)	Yishen Anshen Decoction combined with conventional Western medicine	Zopiclone combined with Estrogen and Progesterone	36	36	50.33±3.27/50.56±1.52	①②④⑤⑥	4 weeks	35	28					58.84	21.41	49.74	13.06	42.41	11.12	48.12	10.41	6.54	2.01	6.44	1.47	2	1
Du2023	TCM+WM vs WM	Shaanxi	Obstetrics and Gynaecology-8(2018), Chinese Obstetrics and Gynecology(2014)	CCMD-3(2001)	Roukou Wuwei Pill combined with Trazodone Hydrochloride	Paroxetine	60	60	46.70±3.74/46.48±3.70	①③⑤⑥	8 weeks	57	53	8.9	1.82	10.26	1.81	50.66	2.72	30.77	5.63	29.1	6.29	36.13	12.91
Liang2022	TCM+WM vs WM	Henan	Obstetrics and Gynaecology-8(2018)	CCMD-3(2001), TCM Diagnostic and Efficacy Evaluation Criteria(1994)	Baihe Dihuang Decoction combined with Zopiclone	Zopiclone	41	41	52.54±2.43/52.63±2.52	①④⑤⑥	4 weeks	37	28					39.12	6.08	25.38	5.61	25.64	4.85	31.67	5.15	15.72	4.62	20.34	4.48
Li2023	TCM+WM vs WM	Hubei	TCM Diagnostic and Efficacy Evaluation Criteria(2017)	CCMD-3(2001)	Banxia Xiexin Decoction combined with Zopiclone Tablets	Zopiclone	73	72	50.42±2.34/50.03±2.01	①②③⑤	4 weeks	70	59	8.54	0.22	9.98	0.93					32.94	6.02	36.94	5.31					7	9
Li2021	TCM+WM vs WM	Henan	Obstetrics and Gynaecology-8(2018)	CCMD-3(2001), TCM Diagnostic and Efficacy Evaluation Criteria(1994)	Zixin Yangshen Decoction combined with Estazolam	Estazolam	49	49	48.77±4.21/49.28±4.57	①②③⑦	30 days	45	37	6.46	1.14	8.35	1.76													0	0	10.75	3.06	14.38	3.13
Qiao2021	TCM+WM vs WM	Heilongjiang	Obstetrics and Gynaecology-8(2018)	Chinese Guidelines for the Diagnosis and Treatment of Adult Insomnia (2017)	Tianwang Buxin Dan combined with Jiaotai Pill and conventional Western medicine	Estazolam combined with Estrogen and Progesterone	29	29	51.00±2.79/49.63±3.35	①②③④⑤⑥	4 weeks	25	22	9.03	4.38	10.24	4.78	37.83	15.49	38.78	14.38	34.91	14.74	35.5	14.67	23.06	8.09	22.24	7.15	5	13
Lin2025	TCM+WM vs WM	Fujian	Diagnosis and Treatment Guidelines for Common Diseases in TCM Gynecology(2012)	CCMD-3(2001)	Zishen Shugan Anshen Decoction combined with Estazolam	Estazolam	32	32	49.16±2.07/49.06±2.26	①②③⑧	4 weeks	30	23	5.28	2.84	9.22	4.46													0	0					5.91	5.67	15	9.04
Liang2025	TCM+WM vs WM	Shanghai	Guiding Principles for Clinical Research of New Traditional Chinese Medicines(2002)	CCMD-3(2001)	Wuling Capsule combined with Zopiclone	Zopiclone	40	40	50.94±5.22/50.82±4.62	①②③	4 weeks	38	29	5.51	0.36	8.23	0.6													10	27
Qiao2024b	TCM+WM vs WM	Henan	Obstetrics and Gynaecology-8(2018)	Chinese Guidelines for the Diagnosis and Treatment of Adult Insomnia (2017)	Kuntai Capsule combined with Femara	Femara	30	30	48.0±2.6/47.0±2.4	①②③④⑤⑥⑩	12 weeks	29	21	2.9	0.4	4	0.4	68	4	60	5	49	5.1	58.8	6.1	20.1	3.8	24.2	4.2	2	1													42.4	5.7	47.1	3.8
Wang2021	TCM+WM vs WM	Anhui	Chinese Obstetrics and Gynecology(2014), Guiding Principles for Clinical Research of New Traditional Chinese Medicines(2002)	Chinese Guidelines for the Diagnosis and Treatment of Adult Insomnia (2017)	Yiganxue combined with Suanzaoren Decoction and Estazolam	Estazolam	69	69	49.12±2.20/48.98±2.45	①②③④⑤⑥	4 weeks	66	59	7.21	2.05	9.39	2.14	41.16	5.26	36.7	5.99	32.02	6.6	39.46	6.27	30.91	4.43	33.41	4.95	4	7
Wang2022	TCM+WM vs WM	Beijing	Obstetrics and Gynaecology-8(2018), Guiding Principles for Clinical Research of New Traditional Chinese Medicines(2002), TCM Gynecology(2002)	CCMD-3(2001)	Chaihu Jia Longgu Muli Decoction combined with Estazolam	Estazolam	30	30	49.6±2.1/49.8±2.2	①②③④⑤⑥⑦⑧	8 weeks	28	22	4.29	0.71	8.13	1.09	27.85	4.12	25.77	3.88	36.89	4.81	42.75	5.43	26.92	3.9	29.46	4.11	0	0	7.89	1.1	13.14	2.52
Wu2023	TCM+WM vs WM	Jiangxi	International Clinical Practice Guideline of Chinese Medicine Climacteric Syndrome (2020-10-11)	TCM Diagnostic and Efficacy Evaluation Criteria(2002)	Xiangshao Granules combined with Paroxetine	Paroxetine	35	35	46.32±2.74/45.12±2.34	①④⑤⑥	8 weeks	29	21					31.33	5.23	27.37	4.41	3.32	0.83	3.86	0.96	24.29	3.96	28.74	4.12
Shao2024	TCM+WM vs WM	Hebei	Guiding Principles for Clinical Research of New Traditional Chinese Medicines(2002)	Chinese Guidelines for the Diagnosis and Treatment of Adult Insomnia (2017)	Chaiqi Ningshen Anmian Decoction combined with Estazolam	Estazolam	30	30	51.62±5.47/50.88±5.78	①③⑧	4 weeks	27	22	6.41	1.54	11.21	2.01																			5.78	1.82	7.74	2.51
Zheng2016	TCM+WM vs WM	Jilin	Practical Obstetrics and Gynecology(2001), TCM Gynecology(2012)	DSM-5, TCM Diagnostic and Efficacy Evaluation Criteria(1994)	Guizhi Jia Longgu Muli Decoction combined with Alprazolam	Alprazolam	30	30	43.21±7.67/41.97±11.25	①③	4 weeks	28	25	9.11	1.78	10.13	2.8
Zhang2020	TCM+WM vs WM	Fujian	TCM Gynecology(2012), Guiding Principles for Clinical Research of New Traditional Chinese Medicines(2002)	DSM-5(2018)	Songyu Yinxu Formula combined with Estazolam	Estazolam	58	58	51(48,53)/50(47,53)	②③⑨④⑤⑥⑩	4 weeks			8.5	2.68	9.83	2.92	44.82	7.51	36.65	7.23	49.36	5.2	48.69	5.27	39.63	4.18	37.54	4.26	1	0									38.13	6.5	40.91	6.57	43.92	8.85	40.06	8.46
Zhang2021	TCM+WM vs WM	Zhejiang	Obstetrics and Gynaecology-8(2018)	CCMD-3(2001), TCM Diagnostic and Efficacy Evaluation Criteria(1994)	Erxian Tang combined with Suanzaoren Decoction and conventional Western medicine	Estazolam combined with Femara	75	75	49.5±2.7/50.1±2.7	①③④⑤⑥	4 weeks	67	52	5.79	1.32	9.66	1.58	60.27	3.08	49.96	3.13	40.79	3.21	55.73	2.96	27.65	2.17	35.01	2.59
Zhou2024	TCM+WM vs WM	Jiangsu	TCM Diagnostic and Efficacy Evaluation Criteria(2017)	Chinese Guidelines for the Diagnosis and Treatment of Adult Insomnia (2017)	Ziyin Anshen Paste combined with Zopiclone	Zopiclone	30	29	49.38±2.19/49.37±2.17	①③④⑤⑥	1 month	29	21	6.15	1.47	10.33	2.31	63.57	7.69	47.69	7.13	30.02	4.25	35.48	5.12	23.31	3.27	25.67	4.32
Ran2022	TCM+A vs WM	Henan	Obstetrics and Gynaecology-8(2018), Guiding Principles for Clinical Research of New Traditional Chinese Medicines(2002)	Chinese Guidelines for the Diagnosis and Treatment of Adult Insomnia (2017)	Modified Suanzaoren Decoction combined with Acupuncture	Estazolam	43	43	50.63±7.59/50.51±7.57	②③④⑤⑥	4 weeks			5.75	0.86	9.42	1.41	41.17	6.17	36.72	5.5	32.03	4.8	39.44	5.91	33.43	5.01	30.92	4.63	2	8
Wu2024	TCM+A vs WM	Sichuan	Guiding Principles for Clinical Research of New Traditional Chinese Medicines(2002)	CCMD-3(2001)	Acupuncture combined with Zhumin Decoction	Estrogen and Progesterone	48	48	49.67±2.76/49.80±2.79	①③④⑤⑥	3 weeks	44	39	6.6	2.91	8.71	3.22	46.93	4.11	42.58	3.18	36.05	3.35	38.11	3.53	27.82	2.64	28.06	2.27
Sun2023	TCM+A vs WM	Henan	TCM Diagnostic and Efficacy Evaluation Criteria(2017)	CCMD-3(2001)	Acupuncture combined with Qingre Anshen Decoction	Estazolam	53	53	51.62±3.11/51.66±3.12	①③④⑤⑥	2 months	51	42	2.36	0.23	5.27	0.41	57.02	8.06	42.53	6.1	40.82	3.37	42.71	4.51	18.12	4.28	31.11	6.44
Zuo2023	TCM+A vs WM	Shanghai	TCM Diagnostic and Efficacy Evaluation Criteria(1994)	Chinese Guidelines for the Diagnosis and Treatment of Adult Insomnia (2017)	Xiaoyao Decoction combined with Zhenjing Anshen Needle	Estazolam	38	38	52.15±2.40/52.20±2.54	①②③	4 weeks	37	30	8.05	0.76	13.1	1.3													2	8
Kang2021	TCM+A vs WM	Henan	Guiding Principles for Clinical Research of New Traditional Chinese Medicines(2002)	DSM-5(2018)	Acupuncture combined with Xiangfu Decoction	Estazolam	43	43	50.45±3.92/49.30±3.15	①③④⑤⑥	1 month	41	31	0.63	0.18	1.15	0.28	53.66	9.97	40.22	9.25	32.56	8.22	63.9	15.58	36.2	8.96	44.6	11.21
Zhang2024	TCM+A vs WM	Henan	Obstetrics and Gynaecology-8(2018)	CCMD-3(2001)	Yiqi Guiyuan Needle Technique combined with Huanglian Ejiao Decoction	Estazolam combined with Gamma-oryzanol	23	23	52.24±1.86/50.06±1.78	①③	1 month	21	17	4.89	1.82	8.04	1.95
Zhang2021	TCM+A vs WM	Beijing	Obstetrics and Gynaecology-8(2018)	Chinese Guidelines for the Diagnosis and Treatment of Adult Insomnia (2017)	Baihe Dihuang Decoction combined with Zhenjing Anshen Needle	Estazolam	39	39	52.76±2.81/52.14±2.63	①②③④⑤⑥	4 weeks	35	27	9.22	2.63	10.73	3.14	39.63	6.71	24.11	5.42	25.72	5.76	31.64	4.82	15.73	6.22	20.67	6.59	3	10
Xu2022	TCM+A vs WM	Zhejiang	Not mentioned	Guiding Principles for Clinical Research of New Traditional Chinese Medicine Medicines(2002)	Wen'an Shenyangxue Decoction combined with Jin San Zhen	Estazolam	53	53	51.01±5.22/51.24±5.33	①②③④⑤⑥⑦	3 months	51	44	5.71	2.38	7.41	2.57	52.09	6.13	48.33	5.91	39.49	4.96	42.61	5.02	31.22	3.25	33.2	3.59	3	4	12.37	3.48	14.55	4.26
Du2017b	TCM+A vs WM	Liaoning	Not mentioned	Clinical Diagnosis and Treatment Protocols for Psychiatric Disorders(2010)	Jin San Zhen combined with Modified Wumei Pill	Estazolam	42	41	50.61±2.62/50.45±3.19	②③⑤⑥⑦	4 weeks			5.42	1.33	9.4	2.48	42.75	5.02	26.63	3.85	48.32	8.57	75.63	16.27					8	26	8.45	2.99	22.68	4.39
Yang2022	TCM+A vs WM	Shandong	Obstetrics and Gynaecology-8(2018), Guiding Principles for Clinical Research of New Traditional Chinese Medicines(2002)	Chinese Guidelines for the Diagnosis and Treatment of Adult Insomnia (2017)	Kaihe Liuqi Needle Technique combined with Huanglian Wendan Decoction	Alprazolam	30	30	49.06±2.56/49.02±2.31	①④⑤⑥⑦⑧	4 weeks	28	20					33.03	4.15	24.06	5.26	43.76	5.68	58.98	7.15	25.1	4.87	28.9	4.25			10.68	4.8	18.3	4.93	7.4	2.87	9.62	3.17
Yan2020	TCM+A vs WM	Henan	Guiding Principles for Clinical Research of New Traditional Chinese Medicines(2002)	DSM-4	Acupuncture combined with Xiangfu Decoction	Estazolam	59	57	50.8±7.6/49.6±7.2	①②③④⑤⑥⑧	16 weeks	54	43	6.49	1.83	9.71	2.62	53.28	10.58	41.68	8.16	32.79	15.42	64.51	19.03	36.16	10.26	44.92	12.13	1	8					10.27	2.08	41.65	5.14
Chen2015b	TCM+A vs WM	Hubei	TCM Gynecology(2002)	CCMD-3(2001)	Acupuncture combined with Jiawei Huanglian Ejiao Tang	Alprazolam	30	30	47.87±4.12/47.03±3.84	①④⑤⑥	30 days	26	25					53.86	16.95	34.08	24.3	38.11	16.31	48.8	25.76	31.26	7.61	35.99	14.24
Lu2022	TCM+A vs WM	Henan	Obstetrics and Gynaecology-8(2018), Guiding Principles for Clinical Research of New Traditional Chinese Medicines(2002), TCM Gynecology(2002)	CCMD-3(2001)	Baizi Yangxin Tang combined with acupuncture	Estazolam	46	46	40-52	①②③⑤⑥	4 weeks	41	28	6.74	2.21	10.83	3.52	106.88	10.27	70.49	8.26	42.31	5.42	64.37	6.92					0	10
Huang2025	TCM+A vs WM	Fujian	Obstetrics and Gynaecology-8(2018), TCM Gynecology(2002)	CCMD-3(2001), TCM Diagnostic and Efficacy Evaluation Criteria(1994)	Sun's Anshen Formula combined with plum blossom needle	Estazolam combined with Tibolone tablets	50	50	50.42±5.90/50.38±5.20	①②③⑨⑩	3 months	49	43	6.21	2.08	10.91	2.33													0	5									52.17	4.08	56.98	3.97	51.22	3.79	57.11	3.94
